# Supplementary material for: Behind the Scenes of COVID-19 Vaccine Hesitancy: Psychological Predictors in an Italian Community Sample
Source: Vaccines (Basel). 2022 Jul 21;10(7):1158. doi: 10.3390/vaccines10071158 (PMC9325138; doi:10.3390/vaccines10071158)
Supplement: Supplementary file 1 [file vaccines-10-01158-s001.zip]

Archive with 1 entries (1 files):
- vaccines-1806165-supplementary.pdf
